# Supplementary material for: Trans-Encapsidation of Foot-and-Mouth Disease Virus Genomes Facilitates Escape from Neutralizing Antibodies
Source: Viruses. 2022 May 27;14(6):1161. doi: 10.3390/v14061161 (PMC9229618; doi:10.3390/v14061161)
Supplement: Supplementary file 1 [file viruses-14-01161-s001.zip]

Archive with 1 entries (1 files):
- viruses-1680640-supplementary.pptx
